# Supplementary material for: Clinical Characteristics of COVID-19-Related Reversible Cerebral Vasoconstriction Syndrome: A Systematic Review of Case Series
Source: J Clin Med. 2025 Jan 14;14(2):487. doi: 10.3390/jcm14020487 (PMC11765861; doi:10.3390/jcm14020487)
Supplement: Supplementary file 1 [file jcm-14-00487-s001.zip]

Archive with 1 entries (1 files):
- jcm-3380777-supplementary.pdf
